# Supplementary material for: Impact of Protein Citrullination by Periodontal Pathobionts on Oral and Systemic Health: A Systematic Review of Preclinical and Clinical Studies
Source: J Clin Med. 2024 Nov 13;13(22):6831. doi: 10.3390/jcm13226831 (PMC11594594; doi:10.3390/jcm13226831)
Supplement: Supplementary file 1 [file jcm-13-06831-s001.zip]

Archive with 3 entries (3 files):
- abbreviation list.pdf
- PRISMA abstract review.pdf
- PRISMA checklist review.pdf
